# Supplementary material for: Generation of Novel Fuels Optimized for High-Knock Resistance with a Long Short-Term Memory Model
Source: Energy Fuels. 2025 Jun 30;39(27):13044–53. doi: 10.1021/acs.energyfuels.5c01155 (PMC12257456; doi:10.1021/acs.energyfuels.5c01155)
Supplement: Supplementary file 1 [file ef5c01155_si_001.xlsx]

## Sheet: Sheet1
Compound Name	SMILES	RON	SOURCE	split		REFERENCES
1,2,3,4-tetrahydronaphthalene	C1CCC2=CC=CC=C2C1	96.4	1	test		1	vom Lehn, F. et al. (2021). A property database of fuel compounds with emphasis on spark-ignition engine applications. Applications in Energy and Combustion Science, 5, 100018. https://doi.org/10.1016/j.jaecs.2021.100018
dicyclopentadiene	C1C=CC2C1C3CC2C=C3	107.4	1	train		2	Whitmore, L. S. et al. (2016). BioCompoundML: A general biofuel property screening tool for biological molecules using Random Forest Classifiers. Energy & Fuels, 30, 8410–8418. https://doi.org/10.1021/acs.energyfuels.6b01652
1-Methyl-2-allylbenzene	C=CCc1ccccc1C	98.6	1	train		3	Liu, Z. et al. (2017). Multiobjective feature selection approach to quantitative structure–property relationship models for predicting the octane number of compounds found in gasoline. Energy & Fuels, 31, 5828–5839. https://doi.org/10.1021/acs.energyfuels.7b00806
1-phenyl-2-methylpropene	CC(=CC1=CC=CC=C1)C	105.3	1	train
tert-butylbenzene	CC(C)(C)C1=CC=CC=C1	115.5	1	train
n-butylbenzene	CCCCC1=CC=CC=C1	104.4	1	train
1-methyl-3-n-propylbenzene	CCCC1=CC=CC(=C1)C	112.1	1	test
1-methyl-2-n-propylbenzene	CCCC1=CC=CC=C1C	103.5	1	train
sec-butylbenzene	CCC(C)C1=CC=CC=C1	106.7	1	test
p-diethylbenzene	CCC1=CC=C(C=C1)CC	106	1	train
m-diethylbenzene	CCC1=CC(=CC=C1)CC	115.5	1	test
1,3-dimethyl-4-ethylbenzene	CCC1=C(C=C(C=C1)C)C	106	1	train
1,3-dimethyl-5-ethylbenzene	CCC1=CC(=CC(=C1)C)C	114.8	1	train
1,2-dimethyl-3-ethylbenzene	CCC1=CC=CC(=C1C)C	104.4	1	train
1,4-dimethyl-2-ethylbenzene	CCC1=C(C=CC(=C1)C)C	106	1	train
1,2,3,4-tetramethylbenzene	CC1=C(C(=C(C=C1)C)C)C	105.3	1	test
para-Cymene	CC1=CC=C(C=C1)C(C)C	110.5	1	train
o-cymene	CC1=CC=CC=C1C(C)C	106	1	train
isobutylbenzene	CC(C)CC1=CC=CC=C1	111.4	1	train
4-methylene-1-(1-methylethyl)bicyclo3.1.0hexane	CC(C)C12CCC(=C)C1C2	106.5	2	train
α-Pinene	CC1=CCC2CC1C2(C)C	83.1	1	train
Dipentene	CC1=CC[C@H]2C[C@@H]1C2(C)C	90.6	3	train
alpha-pinene	CC1=CC[C@@H]2C[C@H]1C2(C)C	83.3	2	train
beta-pinene	CC1(C2CCC(=C)C1C2)C	80.6	1	test
3-Carene	CC1=CCC2C(C1)C2(C)C	68.9	2	test
Cyclopentylcyclopentane	C1CCC(C1)C1CCCC1	9.7	3	train
Pinane	CC1CCC2CC1C2(C)C	77.7	3	train
Eucalyptol	CC1(C2CCC(O1)(CC2)C)C	99.2	2	train
tert-Butylcyclohexane	CC(C)(C)C1CCCCC1	98.5	2	train
1-Methyl-2-propylcyclohexane	CCCC1CCCCC1C	29.9	2	train
1-Methyl-2-n-propylcyclohexane (cis)	CCC[C@H]1CCCC[C@H]1C	30.4	3	test
1-Methyl-2-n-propylcyclohexane (trans)	CCC[C@@H]1CCCC[C@H]1C	29.4	3	train
sec-Butylcyclohexane	CCC(C)C1CCCCC1	51	2	train
1-Isopropyl-4-methylcyclohexane	CC1CCC(CC1)C(C)C	67.3	2	test
1-Methyl-4-isopropylcyclohexane (cis)	CC([C@@H]1CC[C@@H](CC1)C)C	63.4	3	train
Isobutylcyclohexane	CC(C)CC1CCCCC1	33.7	2	train
3,3,4-Trimethylheptane	CCCC(C)C(C)(C)CC	86.4	2	train
3,3,5-Trimethylheptane	CCC(C)CC(C)(C)CC	86.4	2	test
2,2,3,3-Tetramethylhexane	CCCC(C)(C)C(C)(C)C	112.8	2	train
1-phenylpentane	CCCCCC1=CC=CC=C1	89.2	1	test
2-phenylpentane	CCCC(C)C1=CC=CC=C1	103.5	1	train
tert-amylbenzene	CCC(C)(C)C1=CC=CC=C1	108	1	test
tert-Amylcyclohexane	CCC(C1CCCCC1)(C)C	90.4	3	train
4,4-Diethyl-1-heptene	CCCC(CC=C)(CC)CC	79.8	3	train
2-Methyldecane	CCCCCCCCC(C)C	0	3	train
1,2,4-Trimethyl-4-isopropenylcyclohexene	CC1=C(C)CC(CC1)(C)C(=C)C	92.8	3	test
1,2,4-Trimethyl-4-isopropylcyclo-hexane	CC1CCC(CC1C)(C)C(C)C	96	3	test
Ethene	C=C	97.3	1	train
Ethane	CC	111	1	train
Ethanol	CCO	108.6	1	train
Propene	CC=C	101.3	1	test
Methyl acetate	CC(=O)OC	120	1	test
Propane	CCC	112.5	1	train
n-Propanol	CCCO	104	1	train
01-31-00	CC(O)C	106	1	train
Butane	CCCC	93.6	1	train
Methylpropane	CC(C)C	102.1	1	train
1-Butanol	CCCCO	98	1	test
2-butanol	CCC(C)O	105	1	train
2-methylpropan-1-ol	CC(C)CO	106.3	1	train
2-Methyl-2-propanol	CC(O)(C)C	105	1	train
Furan	C1=COC=C1	108.6	1	train
01-31-00	CC#CC	85.9	3	train
01-31-00	CC=CC	100	1	test
2-butene	C/C=C/C	100	1	train
2-Butene (cis)	C/C=C\C	100	3	train
1-Butene	CCC=C	97.5	1	train
2-Methylpropene	CC(=C)C	106.3	2	train
Methylcyclopropane	CC1CC1	102.5	3	train
tetrahydrofuran	C1CCOC1	72.9	1	train
2-Butanone	CCC(=O)C	111	1	test
Ethyl acetate	CCOC(=O)C	118	1	train
Cyclopentane	C1CCCC1	101.3	1	test
Ethylcyclopropane	CCC1CC1	102.5	3	train
2-Pentene	CCC=CC	87.8	2	test
1-Pentene	CCCC=C	90.9	1	train
1,2-dimethylcyclopropane	C[C@@H]1C[C@@H]1C	104	3	train
1,2-Dimethylcyclopropane (cis)	[C@@H]1(C)C[C@@H]1C	104	3	train
1,2-Dimethylcyclopropane (trans)	[C@@H]1(C)C[C@H]1C	104.4	3	train
2-Methyl-1-Butene	CCC(=C)C	102.5	1	train
3-Methyl-1-Butene	CC(C)C=C	97.5	2	test
2-Methyl-2-Butene	CC=C(C)C	97.3	1	train
tetrahydropyran	C1CCOCC1	52.2	1	test
2-pentanone	CCCC(=O)C	105.7	1	train
3-Pentanone	CCC(=O)CC	106.8	1	train
3-Methyl-2-butanone	CC(C)C(=O)C	108.9	1	train
2-Methyl-3-buten-2-ol	CC(C)(C=C)O	102.7	1	train
3-methyl-2-buten-1-ol	CC(=CCO)C	93.5	1	train
2-Methyltetrahydrofuran	CC1CCCO1	86	1	train
Methylbutanoate	CCCC(=O)OC	107.2	1	train
2-Methyl propanoic acid, methyl ester	CC(C)C(=O)OC	103.6	1	train
Isopropyl acetate	CC(C)OC(=O)C	120	1	train
Ethyl 2-hydroxypropanoate	CCOC(=O)C(C)O	107.5	1	train
Pentane	CCCCC	61.7	1	test
2-Methylbutane	CCC(C)C	92.3	1	test
2,2-Dimethylpropane	CC(C)(C)C	85.5	1	train
n-pentanol	CCCCCO	78	1	train
2-pentanol	CCCC(C)O	99.4	1	train
2-methyl-butanol	CCC(C)CO	101	1	test
3-Pentanol	CCC(CC)O	103	1	train
2-Methyl-2-butanol	CCC(O)(C)C	111	1	train
3-Methylbutan-1-ol	CC(C)CCO	98.8	1	train
1,3-cyclopentadiene	C1C=CC=C1	103.5	1	train
2-methylfuran	CC1=CC=CO1	102.5	1	train
cyclopentene	C1CC=CC1	93.3	1	test
3-methyl-1,2-butadiene	CC(=C=C)C	61	1	train
2-methyl-1,3-butadiene	CC(=C)C=C	99.1	1	train
dihydropyran	C1CC=COC1	66.5	3	train
Cyclopentanone	C1CCC(=O)C1	101.3	1	train
dihydro-5-methyl-2(3H)-furanone (gamma-valerolactone)	CC1CCC(=O)O1	100	1	train
cyclohexene	C1CCC=CC1	83.9	1	train
1,5-hexadiene	C=CCCC=C	71.1	1	test
01-31-00	C/C=C/C=C/C	97.1	3	train
4-Methyl-1-pentyne	CC(CC#C)C	91.3	3	train
2,3-dimethyl-1,3-butadiene	CC(=C)C(=C)C	99.2	1	train
Isopropenylcyclopropane	CC(=C)C1CC1	94.4	3	train
1-methyl-cyclopentene	CC1=CCCC1	93.6	1	train
cyclohexanone	C1CCC(=O)CC1	101.3	1	train
Cyclohexane	C1CCCCC1	83	1	test
Ethylcyclobutane	CCC1CCC1	41.1	3	train
2-hexene	CCCC=CC	92.7	1	train
2-Hexene (trans)	CCC/C=C/C	92.7	3	train
1-Hexene	CCCCC=C	76.4	1	train
3-hexene	CCC=CCC	94	1	test
3-Hexene (trans)	CC/C=C/CC	94	3	train
2-Methyl-1-Pentene	CCCC(=C)C	94.2	1	train
4-Methyl-1-Pentene	CC(C)CC=C	95.7	1	train
4-methyl-2-pentene	CC=CC(C)C	99.3	1	train
4-Methyl-2-pentene (trans)	C/C=C/C(C)C	98	3	test
4-Methyl-2-pentene (cis)	C/C=C\C(C)C	99.7	3	train
2-Methyl-2-Pentene	CCC=C(C)C	97.8	1	test
2-Ethyl-1-Butene	CCC(=C)CC	98.3	1	train
3-Methyl-1-Pentene	CCC(C)C=C	96	1	train
3-methyl-2-pentene	CCC(=CC)C	97.2	1	train
3-Methyl-2-pentene (trans)	CC/C(=C/C)/C	97.2	3	train
2,3-Dimethyl-2-Butene	CC(=C(C)C)C	97.4	1	train
2,3-Dimethyl-1-Butene	CC(C)C(=C)C	101.3	1	test
Isopropylcyclopropane	CC(C1CC1)C	100	3	test
1,1,2-Trimethylcyclopropane	CC1CC1(C)C	111	3	train
3,3-Dimethyl-1-Butene	CC(C)(C)C=C	111.7	1	train
Methylcyclopentane	CC1CCCC1	91.3	1	train
3-hexanone	CCCC(=O)CC	101.9	1	train
4- methyl-2- pentanone	CC(C)CC(=O)C	105.7	1	train
2,5-dimethyltetrahydrofuran	CC1CCC(O1)C	92.2	1	train
Pentanoic acid, methyl ester	CCCCC(=O)OC	103.4	1	train
Butyl acetate	CCCCOC(=O)C	100.8	1	train
Ethyl buanoate	CCCC(=O)OCC	115.4	1	test
Methyl 2-methylbutanoate	CCC(C)C(=O)OC	110.5	1	train
Ethyl 2-methylpropanoate	CCOC(=O)C(C)C	110.3	1	train
2-Methylpropyl ester, acetic acid	CC(C)COC(=O)C	108.7	1	train
Hexane	CCCCCC	24.8	1	train
2-Methylpentane	CCCC(C)C	73.4	1	train
3-Methylpentane	CCC(C)CC	74.5	1	train
2,3-Dimethylbutane	CC(C)C(C)C	103.5	1	train
2,2-Dimethylbutane	CCC(C)(C)C	91.8	1	test
4-Methyl-2-pentanol	CC(C)CC(C)O	102	1	train
di-iso-propyl ether	CC(C)OC(C)C	102.5	3	train
1,4-cyclohexadiene	C1C=CCC=C1	75.4	1	test
1,3-cyclohexadiene	C1CC=CC=C1	74.8	1	train
2,5-Dimethylfuran	CC1=CC=C(O1)C	101.3	1	train
1-Methyl-1,4-cyclohexadiene	CC1=CCC=CC1	75	1	train
Dicyclopropylmethane	C1CC1CC1CC1	95.1	3	train
Vinylcyclopentane	C=CC1CCCC1	69.3	3	train
Ethylidenecyclopentane	CC=C1CCCC1	82.4	3	train
3-ethylcyclopentene	CCC1CCC=C1	90.8	1	train
1-ethylcyclopentene	CCC1=CCCC1	90.3	1	train
4-Methylcyclohexene	CC1CCC=CC1	84.1	3	train
1-methylcyclohexene	CC1=CCCCC1	89.1	1	train
Ethyl levulinate	CCOC(=O)CCC(=O)C	110	1	train
Cycloheptane	C1CCCCCC1	38.9	1	test
Ethylcyclopentane	CCC1CCCC1	67.2	1	train
2-heptene	CCCCC=CC	73.4	1	train
2-Heptene (trans)	CCCC/C=C/C	73.2	3	test
1-Heptene	CCCCCC=C	54.5	1	train
3-heptene	CCCC=CCC	89.8	1	train
3-Heptene (trans)	CCC/C=C/CC	89.8	3	train
3-Heptene (cis)	CCC/C=C\CC	90.2	3	train
2-Methyl-1-Hexene	CCCCC(=C)C	90.7	1	test
5-Methyl-1-Hexene	CC(C)CCC=C	75.5	1	train
5-Methyl-2-hexene (trans)	C/C=C/CC(C)C	94.3	3	train
2-Methyl-3-hexene	CCC=CC(C)C	97.9	1	test
2-Methyl-3-hexene (trans)	CC/C=C/C(C)C	97.9	3	train
2-methyl-2-hexene	CCCC=C(C)C	90.4	1	train
4-Methyl-2-hexene (trans)	C/C=C/C(CC)C	96.8	3	train
4-Methyl-2-hexene (cis)	C/C=C\C(CC)C	98.6	3	train
4-Methyl-1-Hexene	CCC(C)CC=C	86.4	1	train
3-Methyl-1-Hexene	CCCC(C)C=C	82.2	1	train
3-Methyl-2-hexene (trans)	CCC/C(=C/C)/C	91.4	3	train
3-Methyl-2-hexene (cis)	CCC/C(=C\C)/C	92.4	3	train
3-Methyl-3-hexene	CCC=C(C)CC	96.4	1	train
3-Methyl-3-hexene (trans)	CC/C=C(/CC)\C	96.4	3	test
3-Methyl-3-hexene (cis)	CC/C=C(\CC)/C	96	3	test
3-Ethyl-1-Pentene	CCC(CC)C=C	95.6	1	train
3-Ethyl-2-Pentene	CCC(=CC)CC	93.7	1	train
4,4-Dimethyl-2-Pentene	C/C=C/C(C)(C)C	105.3	2	train
4,4-Dimethyl-2-pentene (cis)	C/C=C\C(C)(C)C	105.3	3	train
4,4-Dimethyl-1-Pentene	CC(C)(C)CC=C	104.4	1	train
3,3-Dimethyl-1-Pentene	CCC(C)(C)C=C	103.5	1	train
3,4-Dimethyl-2-pentene	CC=C(C)C(C)C	96	1	test
3,4-Dimethyl-2-pentene (cis)	C/C=C(\C(C)C)/C	96	3	test
3,4-dimethyl-1-pentene	CC(C)C(C)C=C	98.9	1	train
2,3-Dimethyl-2-Pentene	CCC(=C(C)C)C	97.5	1	train
2-Ethyl-3-Methyl-1-Butene	CCC(=C)C(C)C	97	1	train
2,3-Dimethyl-1-Pentene	CCC(C)C(=C)C	99.3	1	train
2,4-dimethyl-2-pentene	CC(C)C=C(C)C	100	1	train
2,4-Dimethyl-1-Pentene	CC(C)CC(=C)C	99.2	1	train
1,1,2,2-Tetramethylcyclopropane	CC1(C)CC1(C)C	105.3	3	train
2,3,3-trimethyl-1-butene	CC(=C)C(C)(C)C	105.3	1	train
1,3-Dimethylcyclopentane	CC1CCC(C1)C	80.6	1	train
1,3-Dimethylcyclopentane (cis)	[C@@H]1(C)CC[C@@H](C1)C	79.2	3	train
1,3-Dimethylcyclopentane (trans)	[C@@H]1(C)CC[C@H](C1)C	80.6	3	train
1,1-Dimethylcyclopentane	CC1(CCCC1)C	92.3	1	test
Methylcyclohexane	CC1CCCCC1	74.8	1	train
4-Heptanone	CCCC(=O)CCC	86.6	1	train
4-Heptanone	CCCC(=O)CCC	86.6	1	train
2,4-dimethyl-3-pentanone	CC(C)C(=O)C(C)C	99	1	train
Hexanoic acid, methyl ester	CCCCCC(=O)OC	87.3	1	train
3-Methylbutyl acetate	CC(C)CCOC(=O)C	100.6	1	train
Heptane	CCCCCCC	0	1	train
2-Methylhexane	CCCCC(C)C	42.4	1	train
3-Methylhexane	CCCC(C)CC	52	1	train
3-Ethylpentane	CCC(CC)CC	65	1	train
2,2-Dimethylpentane	CCCC(C)(C)C	92.8	1	train
3,3-dimethylpentane	CCC(C)(C)CC	80.8	1	test
2,3-Dimethylpentane	CCC(C)C(C)C	91.1	1	train
2,4-Dimethylpentane	CC(C)CC(C)C	83.1	1	train
2,2,3-Trimethylbutane	CC(C)C(C)(C)C	112.1	1	test
Toluene	CC1=CC=CC=C1	120.1	1	train
Methoxybenzene	COC1=CC=CC=C1	103	1	test
Ethylbenzene	CCC1=CC=CC=C1	107.4	1	train
p-xylene	CC1=CC=C(C=C1)C	116.4	1	test		1,4-Dimethylbenzene
m-xylene	CC1=CC(=CC=C1)C	117.5	1	train
O-Xylene	CC1=CC=CC=C1C	120	2	test
1-methoxy-4-methyl-benzene	CC1=CC=C(C=C1)OC	103.5	1	train
4-Vinylcyclohexene	C=CC1CCC=CC1	77	3	test
Allylcyclopentane	C=CCC1CCCC1	52.1	3	train
Vinylcyclohexane	C=CC1CCCCC1	64.3	3	train
Ethylidenecyclohexane	CC=C1CCCCC1	83	3	train
1-ethylcyclohexene	CCC1=CCCCC1	85	1	train
1-OCTYNE	CCCCCCC#C	50.5	3	test
4-OCTYNE	CCCC#CCCC	59.6	3	test
2,5-dimethyl-1,5-hexadiene	CC(=C)CCC(=C)C	90.2	1	train
2,5-dimethyl-2,4-hexadiene	CC(=CC=C(C)C)C	94.3	1	train
1,2-Dimethylcyclohexene	CC1=C(C)CCCC1	89.7	3	train
4,4-Dimethylcyclohexene	CC1(C)CCC=CC1	96.2	3	train
Cyclooctane	C1CCCCCCC1	69.9	1	test
n-Propylcyclopentane	CCCC1CCCC1	31.2	1	train
Ethylcyclohexane	CCC1CCCCC1	45.6	1	test
2-octene	CCCCCC=CC	56.3	1	train
2-Octene	CCCCC/C=C/C	56.3	1	train
1-Octene	CCCCCCC=C	28.7	1	train
3-Octene	CCCCC=CCC	72.5	1	train
3-Octene (trans)	CCCC/C=C/CC	72.5	3	train
03-31-00	CCCC=CCCC	73.3	1	train
4-Octene (trans)	CCC/C=C/CCC	73.2	3	train
1-Ethyl-3-Methylcyclopentane	CCC1CCC(C1)C	57.6	1	train
1-Ethyl-3-Methylcyclopentane	CC[C@@H]1CC[C@H](C1)C	57.6	1	test
1-Methyl-2-ethylcyclopentane	CCC1CCCC1C	57.6	2	test
2-Methyl-1-Heptene	CCCCCC(=C)C	70.2	1	test
6-methyl-1-heptene	CC(C)CCCC=C	63.6	1	train
6-Methyl-2-Heptene	C/C=C/CCC(C)C	71.3	2	train
6-methyl-3-heptene	CCC=CCC(C)C	93.4	1	train
6-Methyl-3-heptene (trans)	CC/C=C/CC(C)C	93.4	3	train
2-methyl-3-heptene	CCCC=CC(C)C	94.4	1	train
2-Methyl-3-heptene (trans)	CCC/C=C/C(C)C	94.4	3	test
2-methyl-2-heptene	CCCCC=C(C)C	75.9	1	train
2,2-Dimethyl-3-hexene	CCC=CC(C)(C)C	106.7	1	train
2,2-Dimethyl-3-hexene (trans)	CC/C=C/C(C)(C)C	106	3	train
2,2-Dimethyl-3-hexene (cis)	CC/C=C\C(C)(C)C	106.7	3	train
2,3-Dimethyl-2-Hexene	CCCC(=C(C)C)C	93.1	1	train
2,3-Dimethyl-1-Hexene	CCCC(C)C(=C)C	96.3	1	train
4,4-Diethyl-1-Heptene	CCC(C)(C)CC=C	79.8	2	train
2-methyl-3-ethyl-2-pentene	CCC(=C(C)C)CC	95.6	1	train
2-methyl-3-ethyl-1-pentene	CCC(CC)C(=C)C	99.5	1	train
2,3,4-trimethyl-2-pentene	CC(C)C(=C(C)C)C	96.6	1	train
1,2,3-Trimethylcyclopentane	CC1CCC(C1C)C	89.2	2	train
1,2,4-trimethylcyclopentane	CC1CC(C(C1)C)C	89.2	1	train
cis,cis,trans-1,2,4-Trimethylcyclopentane	[C@@H]1(C)C[C@H]([C@H](C1)C)C	89.2	3	test
3,4,4-Trimethyl-2-pentene	CC=C(C)C(C)(C)C	102.5	1	test
3,4,4-trimethyl-2-pentene	C/C=C(\C)/C(C)(C)C	102.5	1	train
2,3,3-Trimethyl-1-Pentene	CCC(C)(C)C(=C)C	106	1	train
2,5-dimethyl-2-hexene	CC(C)CC=C(C)C	95.2	1	train
2,5-Dimethyl-3-hexene	CC(C)C=CC(C)C	103.5	1	train
2,5-Dimethyl-3-hexene (trans)	CC(/C=C/C(C)C)C	99.8	3	train
2,5-Dimethyl-3-hexene (cis)	CC(/C=C\C(C)C)C	103.5	3	test
2,4,4-Trimethyl-1-Pentene	CC(=C)CC(C)(C)C	106	1	train
2,4,4-Trimethyl-2-Pentene	CC(=CC(C)(C)C)C	103.5	1	train
Isopropylcyclopentane	CC(C)C1CCCC1	81.1	1	train
1,4-Dimethylcyclohexane	CC1CCC(CC1)C	67.2	1	train
1,4-Dimethylcyclohexane (cis)	[C@@H]1(C)CC[C@@H](CC1)C	67.2	3	test
1,4-Dimethylcyclohexane (trans)	[C@@H]1(C)CC[C@H](CC1)C	68.3	3	test
1,3-Dimethylcyclohexane	CC1CCCC(C1)C	71.7	1	train
1,3-Dimethylcyclohexane (cis)	[C@@H]1(C)CCC[C@@H](C1)C	71.7	3	train
trans-1,3-dimethylcyclohexane	C[C@H]1CCC[C@@H](C1)C	66.9	3	train
1,3-Dimethylcyclohexane (trans)	[C@@H]1(C)CCC[C@H](C1)C	66.9	3	train
1,1,3-Trimethylcyclopentane	CC1CCC(C1)(C)C	87.7	1	train
1,2-Dimethylcyclohexane	CC1CCCCC1C	80.9	1	train
1,2-Dimethylcyclohexane (cis)	[C@@H]1(C)CCCC[C@@H]1C	80.9	3	train
1,2-Dimethylcyclohexane (trans)	[C@@H]1(C)CCCC[C@H]1C	80.9	3	train
1,1-Dimethylcyclohexane	CC1(CCCCC1)C	87.3	1	train
Butanoic Acid, butyl ester	CCCCOC(=O)CCC	97	3	test
Octane	CCCCCCCC	0	2	test
2-Methylheptane	CCCCCC(C)C	21.7	1	train
3-Methylheptane	CCCCC(C)CC	26.8	1	train
4-Methylheptane	CCCC(C)CCC	26.7	1	train
3-Ethylhexane	CCCC(CC)CC	33.5	1	train
2,2-Dimethylhexane	CCCCC(C)(C)C	72.5	1	train
2,3-Dimethylhexane	CCCC(C)C(C)C	71.3	1	train
3,4-dimethylhexane	CCC(C)C(C)CC	76.3	1	train
3,3-Dimethylhexane	CCCC(C)(C)CC	75.5	1	train
2,4-Dimethylhexane	CCC(C)CC(C)C	65.2	1	test
3-Methyl-3-ethylpentane	CCC(C)(CC)CC	80.8	1	train
2-Methyl-3-ethylpentane	CCC(CC)C(C)C	87.3	1	test
2,3,4-Trimethylpentane	CC(C)C(C)C(C)C	102.5	1	train
2,2,3-Trimethylpentane	CCC(C)C(C)(C)C	109.6	1	train
2,3,3-Trimethylpentane	CCC(C)(C)C(C)C	106	1	train
2,5-Dimethylhexane	CC(C)CCC(C)C	55.2	1	train
2,2,4-trimethylpentane	CC(C)CC(C)(C)C	100	1	train
2,2,3,3- tetramethyl-butane	CC(C)(C)C(C)(C)C	102.1	2	train
styrene	C=CC1=CC=CC=C1	115.5	1	train
2,3-dihydroindene	C1CC2=CC=CC=C2C1	104.4	1	test
2-propenyl benzene	C=CCC1=CC=CC=C1	102.5	1	train
Propenylbenzene (trans)	C/C=C/c1ccccc1	104.4	3	test
Propenylbenzene (cis)	C/C=C\c1ccccc1	105.3	3	train
2-Phenylpropene	CC(=C)c1ccccc1	113.1	1	train
Propylbenzene	CCCC1=CC=CC=C1	111	1	train
m-ethyltoluene	CCC1=CC=CC(=C1)C	112.1	1	train
o-ethyltoluene	CCC1=CC=CC=C1C	102.5	1	train
1,2,4-trimethylbenzene	CC1=CC(=C(C=C1)C)C	110.5	1	train
1,3,5-trimethylbenzene	CC1=CC(=CC(=C1)C)C	120.3	1	train
1,2,3-trimethylbenzene	CC1=C(C(=CC=C1)C)C	105.3	1	test
isopropylbenzene	CC(C)C1=CC=CC=C1	113.1	1	train
cis-hydrindane	[C@@H]12CCCC[C@H]2CCC1	70	3	test
trans-hydrindane	[C@@H]12CCCC[C@@H]2CCC1	58.5	3	train
2-Ethylbicyclo(2.2.1)heptane	CCC1CC2CC1CC2	51.9	3	train
3,3,5-Trimethylcyclohexene	CC1CC=CC(C1)(C)C	96.5	3	train
3,5,5-Trimethylcyclohexene	CC1C=CCC(C1)(C)C	95.5	3	train
Butyl Levulinate	CCCCOC(=O)CCC(=O)C	98	3	train
n-Butylcyclopentane	CCCCC1CCCC1	3	3	train
n-Propylcyclohexane	CCCC1CCCCC1	17.8	2	train
ethylcycloheptane	CCC1CCCCCC1	28	1	test
1-Methyl-1-ethylcyclohexane	CCC1(CCCCC1)C	68.7	2	test
1,2,4-trimethylcyclohexane	CC1CCC(C(C1)C)C	73	1	test
cis,trans,trans-1,2,4-trimethylcyclohexane	[C@@H]1(C)CC[C@H]([C@@H](C1)C)C	72.8	3	train
1,3,5-trimethylcyclohexane	CC1CC(CC(C1)C)C	68.5	1	train
1,2,3-trimethylcyclohexane	CC1CCCC(C1C)C	83.4	1	train
1,2,3-Trimethylcyclohexane (cis,trans,cis)	[C@@H]1(C)[C@@H](C)CCC[C@H]1C	83.4	3	train
cis,cis,trans-1,2,3-trimethylcyclohexane	CC1[C@H](C)CCC[C@H]1C	86.2	3	train
1,1,2,4-tetramethylcyclopentane	CC1CC(C(C1)(C)C)C	96.2	1	train
Isobutylcyclopentane	CC(C)CC1CCCC1	33.4	2	train
Isopropylcyclohexane	CC(C)C1CCCCC1	62.8	2	train
1,1,3-Trimethylcyclohexane	CC1CCCC(C1)(C)C	81.3	1	train
1,1,2-trimethylcyclohexane	CC1CCCCC1(C)C	95.7	1	train
3-Ethylheptane	CCCCC(CC)CC	84	2	test
2,2-Dimethylheptane	CCCCCC(C)(C)C	50.3	1	train
3,3-diethylpentane	CCC(CC)(CC)CC	84	1	train
2,2-Dimethyl-3-ethylpentane	CCC(CC)C(C)(C)C	112.1	1	train
2,4-Dimethyl-3-ethylpentane	CCC(C(C)C)C(C)C	105.3	1	train
2,2,3,3-Tetramethylpentane	CC(C)C(C)C(C)(C)C	116.8	2	train
2,2,3,3-tetramethylpentane	CCC(C)(C)C(C)(C)C	116.8	1	train
indene	C1C=CC2=CC=CC=C21	113.7	1	test
Methanol	CO	108.7	1	test
